# Supplementary material for: Promoter Hypermethylation of ARID1A Gene Is Responsible for Its Low mRNA Expression in Many Invasive Breast Cancers
Source: PLoS One. 2013 Jan 21;8(1):e53931. doi: 10.1371/journal.pone.0053931 (PMC3549982; doi:10.1371/journal.pone.0053931)
Supplement: Table S1 — Clinical data of samples used in present study. (XLS) [file pone.0053931.s001.xls]

## Sheet: Sheet1
Sample	RNA expression(fold change)	age	tumor size	Ln	pathology	stage	grade	ER	PR	Her2	P53	Ki-67(%)	molecurar type	group
BC466	0.351039	43	1.8	0	IDC	1	II	0	0	3	0	60	her2	Low
BC380	0.354722	47	5.5	0	IDC	2	I	0	0	3	0	20	her2	Low
BC491	0.416826	49	5.5	24	IDC	3	II	0	0	3	3	80	her2	Low
BC506	0.435188	43	5	0	IDC	2	II	1	0	0	0	0	luminal A	Low
BC368	0.378653	33	1.5	1	IDC	2	II	1	1	0	1	15	luminal A	Low
BC480	0.373014	37	2	0	IDC	1	II	1	1	0	0	1	luminal A	Low
BC524	0.437944	40	2.5	3	IDC	2	II	1	1	0	0	3	luminal A	Low
BC512	0.447714	41	2.5	0	IDC	2	II	1	1	0	0	5	luminal A	Low
BC499	0.417153	43	2.2	2	IDC	2	III	1	1	0	0	10	luminal A	Low
BC505	0.425153	45	2	1	IDC	2	II	1	1	0	0	30	luminal A	Low
BC302	0.239708	46	2.5	0	IDC	2	II	1	1	0	0	1	luminal A	Low
BC393	0.332701	46	2.5	0	IDC	2	II	1	0	2	0	1	luminal B	Low
BC522	0.326602	51	4	0	IDC	2	II	1	0	3	1	20	luminal B	Low
BC348	0.266477	58	2	40	IDC	3	II	1	0	1	0	70	luminal B	Low
BC561	0.445284	40	2.8	0	IDC	2	II	1	1	3	1	5	luminal B	Low
BC413	0.237896	43	3	0	IDC	2	II	1	1	3	0	30	luminal B	Low
BC313	0.406168	48	1.8	0	IDC	1	I	1	1	2	1	10	luminal B	Low
BC511	0.455714	48	1	0	IDC	1	II	1	1	3	2	20	luminal B	Low
BC493	0.425804	50	2.5	0	IDC	2	II	1	1	3	0	10	luminal B	Low
BC530	0.406168	50	2	3	IDC	2	II	1	1	3	1	30	luminal B	Low
BC288	0.265879	41	3	2	IDC	2	II	0	0	0	0	50	triple negative	Low
BC454	0.254625	53	2.2	0	IDC	2	II	0	0	0	0	70	triple negative	Low
BC332	14.407	43	2.3	7	IDC	3	II	0	0	2	0	10	her2	High
BC503	10.8607	49	2	0	IDC	1	II	1	0	0	0	0	luminal A	High
BC396	15.5044	36	2.5	1	IDC	2	II	1	1	0	0	1	luminal A	High
BC516	4.83193	41	1.5	1	IDC	2	I	1	1	0	0	5	luminal A	High
BC520	17.3688	45	4	0	IDC	2	II	1	1	0	1	10	luminal A	High
BC376	20.0486	47	2.5	0	IDC	2	II	1	1	0	0	1	luminal A	High
BC517	10.3923	51	1.5	0	IDC	1	II	1	1	0	0	1	luminal A	High
BC252	3.35552	45	5.2	4	IDC	3	II	1	1	1	0	10	luminal B	High
BC386	17.1609	46	1.8	0	IDC	1	II	1	1	1	0	1	luminal B	High
BC347	11.1703	47	3.5	2	IDC	2	II	0	0	0	2	20	triple negative	High
BC158	2.30071	48	3	11	IDC	3	III	0	0	0	3	30	triple negative	High
BC514	0.592928	39	3	1	IDC	2	II	1	1	0	0	5	luminal A	-
BC138	0.838481	45	2	16	IDC	3	III	1	1	0	1	20	luminal A	-
BC128	0.88307	41	2	0	IDC	1	II	0	0	0	0	60	triple negative	-
BC314	0.687188	47	5	0	IDC	2	II	0	0	0	2	30	triple negative	-
BC143	0.868983	50	2.5	0	IDC	2	II	0	0	0	3	40	triple negative	-
