# Supplementary material for: Promoter Hypermethylation of ARID1A Gene Is Responsible for Its Low mRNA Expression in Many Invasive Breast Cancers
Source: PLoS One. 2013 Jan 21;8(1):e53931. doi: 10.1371/journal.pone.0053931 (PMC3549982; doi:10.1371/journal.pone.0053931)
Supplement: Table S2 — Primers used for gene expression, copy number variation, Sanger sequencing, MeDip and CHIP qPCR. (XLS) [file pone.0053931.s002.xls]

## Sheet: Sheet1
Gene expression		Copy number variation		PCR product Sanger sequencing		MeDIP and ChIP qPCR
Primer name	Sequence	Primer name	Sequence	Primer name	Sequence	Primer name	Sequence
ARID1A-mRNA-F	ACCTCTATCGCCTCTATGTGTCTGT	ARID1A-DNA-F	GGATGGCACTTTGAGAAC	ARID1A-Ex01F0	GGGGAGAAGACGAAGACAGG	P1-F	AGGGGACAGACCTGGATAGGG
ARID1A-mRNA-R	CTGGCAGCACTGCTTGATGT	ARID1A-DNA-R	GAAAGATGAACAGGAGGA	ARID1A-Ex01R2	ACCTCTCGGGGAGCTCAG	P1-R	TCAGCACTGCCATTTTACCCAG
GAPDH-mRNA-F	GCCAGCCGAGCCACAT	β-actin-DNA-F	GTCACCAACTGGGACA	ARID1A-Ex01F3	CAGCAGAACTCTCACGACCA	P2-F	CCTCCTTTGTGAAGGGAAGGG
GAPDH-mRNA-R	CTTTACCAGAGTTAAAAGCAGCCC	β-actin-DNA-R	CGCTTTACACCAGCCTCAT	ARID1A-Ex01R3	GAGAAGAGCCAGACAATGGC	P2-R	ACCCGGGACGGGCGGGCT
				ARID1A-Ex02	AGGTTGGTCTCATTGCTCTTTC
				ARID1A-FEx02R	TTGGAAGCCAAGGATACATTC
				ARID1A-Ex03F1	ACCCTGGGCCTCCTAAGTATG
				ARID1A-Ex03R2	TGCACGTTAGAGAACCACTCTG
				ARID1A-Ex04F	CAGTCCCATAACCCTTTCACAG
				ARID1A-Ex04R	CTGGGCAGGGAGACAGAAC
				ARID1A-Ex05F	AAAGAACGTGTGTGATGTATTTGC
				ARID1A-Ex05R	GAAACTATGCAGGCATGAGCC
				ARID1A-Ex06F	TTGGCTGGATCTCTTTGTGTG
				ARID1A-Ex06R	TTCATGGTCAAACAGCTCTCC
				ARID1A-Ex07F	TCCCAGGATAAGGATGGAGAG
				ARID1A-Ex07R	GGACAGCCCTTCTCTCACAAG
				ARID1A-Ex08F	TTGAATGACATTGTTTGGTGTTC
				ARID1A-Ex08R	GGTCCAGAAGCATCTCAATAATC
				ARID1A-Ex09F	CACAGCACTATTTGGCTCCAG
				ARID1A-Ex10R	GGCTGGGATCTTGTCACTCTC
				ARID1A-Ex11F	CAAGAGACTTCTGAGACCCTTAGC
				ARID1A-Ex11R	CATGGTACCACATGAAGCCAG
				ARID1A-Ex12F	GAATACCTTACAGCCTGATGGG
				ARID1A-Ex12R	ATCCTTGGCATATCCTGTTGG
				ARID1A-Ex13F	GGCCTTAGGAAGAACTTTCCC
				ARID1A-Ex14R	CAAGAACCCTGAGCCATTCTC
				ARID1A-Ex15F	GAACTCTGAAGAGGGCCTGG
				ARID1A-Ex17R	ATTGAGGACGTGGCTCTTCAG
				ARID1A-Ex18F1	GGAAGAAAGAGTGGTGGTTGC
				ARID1A-Ex19R	TGGCTAAAGATGAGACATTCCC
				ARID1A-Ex20F1	GGAGAACCTTTGGGAAAGGAG
				ARID1A-Ex20R2	GGCTTCGAATGGTATTGGACA
				ARID1A-Ex20F3	GCTAAGAGTTCAGAGGCCATCA
				ARID1A-Ex20R4	CCGCATCATGTCCACACTA
				ARID1A-Ex20F5	CTCAGTGACCGAAAGAACCC
				ARID1A-Ex20R5	GAGGTGGAAGGAGGAGAGAGA
