# Supplementary material for: Promoter Hypermethylation of ARID1A Gene Is Responsible for Its Low mRNA Expression in Many Invasive Breast Cancers
Source: PLoS One. 2013 Jan 21;8(1):e53931. doi: 10.1371/journal.pone.0053931 (PMC3549982; doi:10.1371/journal.pone.0053931)
Supplement: Table S4 — MeDip qPCR data. (XLS) [file pone.0053931.s004.xls]

## Sheet: Sheet1
Sample	Average fold change
	RNA expression	MeDip qPCR
BC413	0.237896	12.2014
BC302	0.239708	13.5029
BC454	0.254625	9.23717
BC288	0.265879	9.78112
BC348	0.266477	13.3272
BC522	0.326602	9.29811
BC393	0.332701	11.4199
BC466	0.351039	8.36415
BC380	0.354722	7.23717
BC480	0.373014	9.78112
BC368	0.378653	13.3272
BC530	0.406168	11.2014
BC313	0.406168	7.50292
BC491	0.416826	10.2981
BC499	0.417153	7.4199
BC505	0.425153	9.36415
BC493	0.425804	8.23717
BC506	0.435188	6.78112
BC524	0.437944	4.32717
BC561	0.445284	1.80139
BC512	0.447714	1.50292
BC511	0.455714	1.69811
BC158	2.30071	0.160859
BC252	3.35552	0.142338
BC516	4.83193	0.461339
BC517	10.3923	0.124295
BC503	10.8607	0.0961749
BC347	11.1703	0.169859
BC332	14.407	0.362338
BC396	15.5044	0.382598
BC386	17.1609	0.285903
BC520	17.3688	0.747208
BC376	20.0486	0.877822
