# Supplementary material for: Promoter Hypermethylation of ARID1A Gene Is Responsible for Its Low mRNA Expression in Many Invasive Breast Cancers
Source: PLoS One. 2013 Jan 21;8(1):e53931. doi: 10.1371/journal.pone.0053931 (PMC3549982; doi:10.1371/journal.pone.0053931)
Supplement: Table S5 — CHIP qPCR data. (XLS) [file pone.0053931.s005.xls]

## Sheet: Sheet1
Sample	Average fold change
	RNA expression	H3K27Me3	H3K4Me3	H3K27Ac
BC413	0.237896	8.35313	0.299183	0.541863
BC302	0.239708	9.18183	1.13033	0.350139
BC454	0.254625	10.3218	0.595061	0.185463
BC288	0.265879	6.35313	1.67439	1.54186
BC384	0.266477	7.18183	0.251232	0.470139
BC332	14.407	0.350893	1.56148	0.295463
BC396	15.5044	0.230389	0.965326	1.55014
BC386	17.1609	0.136498	0.764385	0.225463
BC520	17.3688	0.203888	1.11232	0.680139
BC376	20.0486	0.122498	1.51482	0.825463
