# Supplementary material for: Promoter Hypermethylation of ARID1A Gene Is Responsible for Its Low mRNA Expression in Many Invasive Breast Cancers
Source: PLoS One. 2013 Jan 21;8(1):e53931. doi: 10.1371/journal.pone.0053931 (PMC3549982; doi:10.1371/journal.pone.0053931)
Supplement: Table S6 — Clinical data comparison between ARID1A mRNA low and high expression group. (XLS) [file pone.0053931.s006.xls]

## Sheet: Sheet1
Factors	low expression	high expression	p-value
	(n=22)	(n=11)
Age
＜50	17	10	0.637*
≥50	5	1
Grade
Ⅰ	2	1	1.0*
Ⅱ	19	9	1.0*
Ⅲ	1	1	1.0*
Stage
Ⅰ	4	3	0.661*
Ⅱ	16	5	0.149*
Ⅲ	2	3	0.304*
ER
+	17	8	1.0*
-	5	3
PR
+	13	7	1.0*
-	9	4
Her2
+	12	3	0.138
-	10	8
P53
+	7	3	1.0*
-	15	8
Ki67(%)	25.3±5.4	9.5±2.9	0.011
Molecular subtype
Lunima A	8	6	0.459*
Lunima B	9	2	0.258*
Her2	3	1	1.0*
Triple negative	2	2	0.586*
*: fisher exact test.
