# Supplementary material for: Promoter Hypermethylation of ARID1A Gene Is Responsible for Its Low mRNA Expression in Many Invasive Breast Cancers
Source: PLoS One. 2013 Jan 21;8(1):e53931. doi: 10.1371/journal.pone.0053931 (PMC3549982; doi:10.1371/journal.pone.0053931)
Supplement: Table S7 — ARID1A gene mutation sites indentified in breast cancer tissue. (XLS) [file pone.0053931.s007.xls]

## Sheet: Sheet1
sample	mutation site(hg19)	position	amino acid
BC380	chrl:27023836C>G	exon 1	synonymous
BC313	chrl:27023836C>G	exon 1	synonymous
BC376	chrl:27023836C>G	exon 1	synonymous
BC314	chrl:27023937C>A	exon 1	p.A348D
BC499	chrl:27094425G>A	exon 11	p.G1045S
BC499	chrl:27094426delG	exon 11	frameshift
BC499	chrl:27094469_27094470delGG	exon 11	frameshift
BC454	chrl:27100842G>C	exon 18	p.G1375A
BC491	chrl:27101804C>G	intron 18	---
BC530	chrl:27087977G>A	intron 6	---
BC386	chrl:27087977G>A	intron 6	---
BC516	chrl:27106654C>A	exon 20	p.L2089I
